# Supplementary material for: Valonea Tannin: Tyrosinase Inhibition Activity, Structural Elucidation and Insights into the Inhibition Mechanism
Source: Molecules. 2021 May 7;26(9):2747. doi: 10.3390/molecules26092747 (PMC8125085; doi:10.3390/molecules26092747)
Supplement: Supplementary file 1 [file molecules-26-02747-s001.zip]

Archive with 1 entries (1 files):
- molecules-1202448-supplementary.pdf
